# Supplementary material for: Histopathological Growth Patterns Determine the Outcomes of Colorectal Cancer Liver Metastasis Following Liver Resection
Source: Cancers (Basel). 2024 Sep 13;16(18):3148. doi: 10.3390/cancers16183148 (PMC11430747; doi:10.3390/cancers16183148)
Supplement: Supplementary file 1 [file cancers-16-03148-s001.zip]

Archive with 1 entries (1 files):
- cancers-3146172-supplementary.pdf
